# Supplementary material for: Fluoroquinolone-Based Organic Salts (GUMBOS) with Antibacterial Potential
Source: Int J Mol Sci. 2023 Oct 28;24(21):15714. doi: 10.3390/ijms242115714 (PMC10650486; doi:10.3390/ijms242115714)
Supplement: Supplementary file 1 [file ijms-24-15714-s001.zip]

Archive with 1 entries (1 files):
- ijms-2666158-supplementary.pdf
